# Supplementary material for: Genetically Predict Diet‐derived Antioxidants and Risk of Neurodegenerative Diseases Among Individuals of European Descent: A Mendelian Randomization Study
Source: Brain Behav. 2025 Aug 12;15(8):e70766. doi: 10.1002/brb3.70766 (PMC12340713; doi:10.1002/brb3.70766)
Supplement: Supplementary file 1 — Supplementary Tables: brb370766‐sup‐0001‐Tables.xlsx [file BRB3-15-e70766-s001.xlsx]

## Sheet: Catalog
Tables	Title
ST1-Sample details of GWAS	Summarized characteristics of diet-derived antioxidants and NDDs GWAS datasets.
ST2-Summary of IVW Results	Mendelian randomization analysis results between circulating antioxidants and the risk of NDDs
ST3-MR of exposure and ALS	Mendelian randomization analysis of exposure and ALS.
ST4-MR of exposure and AD	Mendelian randomization analysis of exposure and AD.
ST5-MR of exposure and PD	Mendelian randomization analysis of exposure and PD.
ST6-MR of exposure and FTD-META	Mendelian randomization analysis of exposure and FTD-META.
ST7-MR of exposure and FTD-BV	Mendelian randomization analysis of exposure and FTD-BV.

## Sheet: ST1-Sample details of GWAS
Supplementary Table 1. Summarized characteristics of diet-derived antioxidants and NDDs GWAS datasets.
Dataset	Population	Number of samples	Unit	PMID	Resource	Download site
Absolute circulating antioxidants
Vitamin A	European	62991	SD	33441155	MRC-IEU	https://gwas.mrcieu.ac.uk/datasets/ukb-b-17406/
Vitamin B6	European	64979	SD	33441155	MRC-IEU	https://gwas.mrcieu.ac.uk/datasets/ukb-b-7864/
Vitamin C	European	52018	SD	33203707	GWAS Catalog	https://www.ebi.ac.uk/gwas/studies/GCST011816
Vitamin E	European	64979	SD	33441155	MRC-IEU	https://gwas.mrcieu.ac.uk/datasets/ukb-b-6888/
Carotene	European	64979	SD	33441155	MRC-IEU	https://gwas.mrcieu.ac.uk/datasets/ukb-b-16202/
β-carotene	European	4116	ug/L	23134893	The Nurses’ Health Study (NHS)	https://www.ncbi.nlm.nih.gov/pmc/articles/PMC3497927/
Lycopene	European	441	μg/dL	26861389	GWAS Catalog	https://www.ebi.ac.uk/gwas/studies/GCST003433
Zinc	European	2603	SD	23720494	GWAS Catalog	https://www.ebi.ac.uk/gwas/studies/GCST002040
Selenium	European	4162	SD	25343990	GWAS Catalog	https://www.ebi.ac.uk/gwas/studies/GCST002671
Circulating antioxidants metabolites
α-tocopherol	European	7725	log10 units	24816252	MRC-IEU	https://gwas.mrcieu.ac.uk/datasets/met-a-340/
γ-tocopherol	European	6226	log10 units	24816252	MRC-IEU	https://gwas.mrcieu.ac.uk/datasets/met-a-571/
Ascorbate	European	2085	log10 units	24816252	MRC-IEU	https://gwas.mrcieu.ac.uk/datasets/met-a-348/
Retinol	European	1960	log10 units	28263315	Twins UK	http://www.hliopendata.com/Metabolome
NDDs
AD	European	788989	/	35379992	GWAS Catalog	https://www.ebi.ac.uk/gwas/GCST90027158
PD	European	482730	/	31701892	MRC-IEU	https://gwas.mrcieu.ac.uk/datasets/ieu-b-7
ALS	European	138086	/	34873335	Project MinE dataset	https://www.projectmine.com/research/download-data
FTD	European	12928	/	24943344	GWAS Catalog	https://www.ebi.ac.uk/gwas/

## Sheet: ST2-Summary of IVW Results
Supplementary Table 2. Mendelian randomization analysis results between circulating antioxidants and the risk of NDDs
Exposure	Outcome	No. SNP	MR-Analysis
			OR (95% CI)	P
Vitamin A	PD	21	0.79（0.55-1.13）	0.1982
	AD	22	1.06（0.93-1.21）	0.3885
	ALS	19	1.08（0.87-1.34）	0.4907
	FTD	15	0.80（0.26-2.48）	0.7009
Vitamin B6	PD	30	0.92（0.67-1.26）	0.5905
	AD	30	0.90（0.79-1.04）	0.1579
	ALS	24	1.03（0.86-1.24）	0.7592
	FTD	15	1.51（0.64-3.56）	0.3473
Vitamin C	PD	26	1.21（0.86-1.69）	0.277
	AD	25	1.02（0.90-1.15）	0.8106
	ALS	22	1.16（0.96-1.40）	0.1267
	FTD	16	1.16（0.51-2.63）	0.7224
Vitamin E	PD	33	0.70（0.50-0.98）	0.0358
	AD	31	1.07（0.95-1.20）	0.2471
	ALS	31	1.07（0.95-1.20）	0.2471
	FTD	21	1.16（0.54-2.51）	0.7023
Carotene	PD	28	1.22（0.88-1.69）	0.2294
	AD	30	0.97（0.85-1.12）	0.6829
	ALS	25	0.82（0.68-0.99）	0.0427
	FTD	21	0.81（0.38-1.75）	0.5958
β-carotene	PD	3	1.10（0.96-1.26）	0.184
	AD	3	1.02（0.95-1.09）	0.5498
	ALS	3	0.94（0.86-1.03）	0.2032
	FTD	3	0.99（0.72-1.36）	0.9443
Lycopene	PD	5	1.02（0.93-1.11）	0.7515
	AD	5	1.00（0.96-1.05）	0.9637
	ALS	5	0.98（0.94-1.03）	0.5167
	FTD	3	0.84（0.62-1.15）	0.2726
Zinc	PD	11	1.08（1.00-1.17）	0.0648
	AD	11	1.00（0.96-1.04）	0.9218
	ALS	11	1.04（0.99-1.09）	0.1409
	FTD	11	1.12（0.91-1.38）	0.2712
Selenium	PD	14	0.93（0.86-1.01）	0.0731
	AD	12	1.00（0.97-1.04）	0.7806
	ALS	12	1.03（0.98-1.08）	0.2534
	FTD	12	1.06（0.89-1.27）	0.5135
α-tocopherol	PD	11	0.78（0.37-1.63）	0.5061
	AD	10	1.02（0.77-1.36）	0.8811
	ALS	11	0.45（0.31-0.66）	<0.001
	FTD	8	4.28（0.25-73.19）	0.316
γ-tocopherol	PD	13	0.93（0.66-1.31）	0.6796
	AD	13	1.02（0.86-1.22）	0.8023
	ALS	11	0.90（0.70-1.15）	0.3907
	FTD	10	1.05（0.37-2.95）	0.9327
Ascorbate	PD	14	0.85（0.73-0.98）	0.0216
	AD	14	1.05（0.98-1.13）	0.1784
	ALS	12	1.00（0.89-1,14）	0.9403
	FTD	13	0.92（0.62-1.35）	0.6714
Retinol	PD	89	1.06（1.02-1.09）	0.0012
	AD	95	1.00（0.99-1.01）	0.46
	ALS	77	1.02（1.01-1.04）	0.0017
	FTD	46	0.92（0.86-0.99）	0.0196

## Sheet: ST3-MR of exposure and ALS
Supplementary Table 3. Mendelian randomization analysis of exposure and ALS.
Exposure	Outcome	method	nsnp	b	se	pval	or	or_lci95	or_uci95
Vitamin A	ALS	MR Egger	19	0.632412	0.23255	0.0145703	1.88214	1.19317	2.96895
		Weighted median		0.144591	0.142618	0.310661	1.15557	0.873768	1.52825
		Inverse variance weighted		0.0770051	0.111733	0.490706	1.08005	0.867628	1.34447
		Simple mode		0.182794	0.252582	0.47855	1.20057	0.731786	1.96965
		Weighted mode		0.169922	0.238958	0.486138	1.18521	0.741978	1.89322
Vitamin B6	ALS	MR Egger	24	-0.196476	0.244937	0.431047	0.821621	0.508366	1.3279
		Weighted median		0.0731837	0.132174	0.579789	1.07593	0.830376	1.39409
		Inverse variance weighted		0.0287683	0.0938328	0.759155	1.02919	0.856292	1.23699
		Simple mode		0.217586	0.280993	0.446613	1.24307	0.716656	2.15617
		Weighted mode		0.223344	0.290865	0.450383	1.25025	0.70698	2.21099
Vitamin C	ALS	MR Egger	22	0.14657	0.231571	0.533945	1.15786	0.735423	1.82294
		Weighted median		0.134598	0.140514	0.338112	1.14408	0.868656	1.50683
		Inverse variance weighted		0.148321	0.0971225	0.126722	1.15989	0.958832	1.4031
		Simple mode		0.0695686	0.240712	0.775406	1.07205	0.668829	1.71835
		Weighted mode		0.0743189	0.225303	0.744772	1.07715	0.692619	1.67517
Vitamin E	ALS	MR Egger	31	0.189064	0.142489	0.194906	1.20812	0.913735	1.59734
		Weighted median		0.0723096	0.0847005	0.393266	1.07499	0.910553	1.26912
		Inverse variance weighted		0.0683928	0.0590922	0.247113	1.07079	0.953679	1.20227
		Simple mode		-0.209489	0.192872	0.28606	0.810998	0.555705	1.18358
		Weighted mode		-0.194192	0.200474	0.340457	0.8235	0.555925	1.21986
Carotene	ALS	MR Egger	25	-0.0390421	0.244988	0.874774	0.96171	0.594986	1.55447
		Weighted median		-0.279256	0.134993	0.0385776	0.756347	0.580513	0.985438
		Inverse variance weighted		-0.194761	0.0961234	0.0427487	0.823031	0.681702	0.993661
		Simple mode		-0.451574	0.252804	0.0866978	0.636625	0.387876	1.0449
		Weighted mode		-0.421956	0.263141	0.121897	0.655763	0.391522	1.09834
β-carotene	ALS	MR Egger	3	0.179754	0.32673	0.679801	1.19692	0.630882	2.27083
		Weighted median		-0.0464447	0.0525059	0.376393	0.954617	0.861262	1.05809
		Inverse variance weighted		-0.059086	0.0464339	0.203204	0.942626	0.860625	1.03244
		Simple mode		-0.0420979	0.0657504	0.587562	0.958776	0.842848	1.09065
		Weighted mode		-0.0420979	0.0660841	0.589293	0.958776	0.842297	1.09136
Lycopene	ALS	MR Egger	5	-0.0354677	0.0485018	0.517558	0.965154	0.877629	1.06141
		Weighted median		0.00451112	0.0323442	0.889077	1.00452	0.942817	1.07026
		Inverse variance weighted		-0.0160871	0.0248098	0.516717	0.984042	0.937335	1.03308
		Simple mode		0.00257386	0.0429781	0.955118	1.00258	0.921582	1.09069
		Weighted mode		0.00558347	0.0364317	0.885615	1.0056	0.936297	1.08003
Zinc	ALS	MR Egger	11	-0.120535	0.071047	0.124015	0.886446	0.771216	1.01889
		Weighted median		0.0355387	0.0323455	0.27189	1.03618	0.972526	1.104
		Inverse variance weighted		0.0371107	0.0252005	0.140854	1.03781	0.987793	1.09036
		Simple mode		0.0911842	0.0544458	0.124919	1.09547	0.98459	1.21884
		Weighted mode		0.000461926	0.0425249	0.991547	1.00046	0.920455	1.08742
Selenium	ALS	MR Egger	12	0.0346878	0.0727518	0.643755	1.0353	0.897712	1.19397
		Weighted median		0.0199728	0.0325537	0.539523	1.02017	0.957114	1.08739
		Inverse variance weighted		0.027631	0.0241914	0.253378	1.02802	0.98041	1.07793
		Simple mode		0.026172	0.0513458	0.620318	1.02652	0.928239	1.1352
		Weighted mode		0.0116697	0.0403237	0.777657	1.01174	0.934854	1.09494
α-tocopherol	ALS	MR Egger	11	-0.858584	0.457745	0.0934478	0.423762	0.172775	1.03935
		Weighted median		-0.531828	0.258783	0.0398684	0.58753	0.353793	0.975688
		Inverse variance weighted		-0.793304	0.193067	3.97e-05	0.452348	0.309835	0.660412
		Simple mode		-0.36989	0.445531	0.425788	0.69081	0.28848	1.65425
		Weighted mode		-0.36989	0.415665	0.394436	0.69081	0.30587	1.5602
γ-tocopherol	ALS	MR Egger	11	-0.336566	0.258541	0.22532	0.714219	0.430285	1.18551
		Weighted median		-0.234231	0.160279	0.143906	0.791179	0.577886	1.0832
		Inverse variance weighted		-0.109332	0.127369	0.390678	0.896432	0.698391	1.15063
		Simple mode		-0.146022	0.233491	0.545724	0.864139	0.546805	1.36564
		Weighted mode		-0.248677	0.178988	0.194885	0.779832	0.54909	1.10754
Ascorbate	ALS	MR Egger	12	0.00764204	0.195572	0.969599	1.00767	0.686823	1.4784
		Weighted median		0.0822465	0.0902409	0.362079	1.08572	0.909713	1.29579
		Inverse variance weighted		0.00473639	0.0632588	0.940316	1.00475	0.887585	1.13738
		Simple mode		0.121413	0.158835	0.460715	1.12909	0.827038	1.54146
		Weighted mode		0.124063	0.138169	0.388466	1.13209	0.863511	1.4842
Retinol	ALS	MR Egger	77	0.0174265	0.017592	0.325069	1.01758	0.983091	1.05328
		Weighted median		0.0152843	0.0107577	0.155381	1.0154	0.994216	1.03704
		Inverse variance weighted		0.0240265	0.00764515	0.00167391	1.02432	1.00908	1.03978
		Simple mode		0.0101258	0.0254863	0.692256	1.01018	0.960955	1.06192
		Weighted mode		0.0112402	0.0229609	0.625873	1.0113	0.9668	1.05786

## Sheet: ST4-MR of exposure and AD
Supplementary Table 4. Mendelian randomization analysis of exposure and AD.
Exposure	Outcome	method	nsnp	b	se	pval	or	or_lci95	or_uci95
Vitamin A	AD	MR Egger	22	0.111272	0.156721	0.485899	1.1177	0.822094	1.5196
		Weighted median		0.0218591	0.0992552	0.825691	1.0221	0.841406	1.2416
		Inverse variance weighted		0.058132	0.0674146	0.388519	1.05985	0.928671	1.20957
		Simple mode		0.00853435	0.187225	0.964073	1.00857	0.698775	1.45571
		Weighted mode		0.00853435	0.182303	0.963104	1.00857	0.705549	1.44174
Vitamin B6	AD	MR Egger	30	-0.322286	0.152788	0.0439831	0.724491	0.537003	0.977438
		Weighted median		-0.135279	0.0871687	0.120681	0.873472	0.736291	1.03621
		Inverse variance weighted		-0.100399	0.0711033	0.157943	0.904476	0.786815	1.03973
		Simple mode		-0.144327	0.175737	0.418197	0.865605	0.613379	1.22155
		Weighted mode		-0.134757	0.171549	0.438514	0.873928	0.624382	1.22321
Vitamin C	AD	MR Egger	25	0.0994527	0.138455	0.479805	1.10457	0.842047	1.44893
		Weighted median		-0.00698307	0.0902986	0.938359	0.993041	0.831962	1.18531
		Inverse variance weighted		0.0153193	0.0639381	0.810643	1.01544	0.895835	1.15101
		Simple mode		-0.0633374	0.16851	0.710318	0.938627	0.674612	1.30597
		Weighted mode		-0.0377385	0.158426	0.813741	0.962965	0.70592	1.31361
Vitamin E	AD	MR Egger	31	0.189064	0.142489	0.194906	1.20812	0.913735	1.59734
		Weighted median		0.0723096	0.0844574	0.391906	1.07499	0.910987	1.26851
		Inverse variance weighted		0.0683928	0.0590922	0.247113	1.07079	0.953679	1.20227
		Simple mode		-0.209489	0.181676	0.257976	0.810998	0.568035	1.15788
		Weighted mode		-0.194192	0.189903	0.314679	0.8235	0.567564	1.19485
Carotene	AD	MR Egger	30	-0.194851	0.164765	0.246913	0.822957	0.595835	1.13665
		Weighted median		-0.00869062	0.0866066	0.92007	0.991347	0.836575	1.17475
		Inverse variance weighted		-0.0289275	0.0708239	0.682949	0.971487	0.845572	1.11615
		Simple mode		-0.0453187	0.1787	0.801592	0.955693	0.673295	1.35654
		Weighted mode		-0.0508594	0.16973	0.766582	0.950412	0.681452	1.32553
β-carotene	AD	MR Egger	3	0.104678	0.238415	0.736618	1.11035	0.695855	1.77176
		Weighted median		0.0223924	0.0389692	0.56555	1.02264	0.947444	1.10381
		Inverse variance weighted		0.0203314	0.0339971	0.549819	1.02054	0.954753	1.09086
		Simple mode		0.0222427	0.0479961	0.6886	1.02249	0.930689	1.12335
		Weighted mode		0.0247468	0.044317	0.632741	1.02506	0.939775	1.11807
Lycopene	AD	MR Egger	5	-0.000522672	0.047238	0.991867	0.999477	0.911094	1.09643
		Weighted median		-0.00179521	0.0228267	0.937315	0.998206	0.954531	1.04388
		Inverse variance weighted		0.00100791	0.0221744	0.963746	1.00101	0.958435	1.04547
		Simple mode		-0.0247495	0.0335163	0.501234	0.975554	0.913528	1.04179
		Weighted mode		-0.0076865	0.029031	0.804271	0.992343	0.937454	1.05045
Zinc	AD	MR Egger	11	0.0559829	0.0582482	0.361605	1.05758	0.943477	1.18548
		Weighted median		-0.0105386	0.0243116	0.664665	0.989517	0.943471	1.03781
		Inverse variance weighted		-0.00192477	0.0196079	0.921803	0.998077	0.960447	1.03718
		Simple mode		-0.0394834	0.0456452	0.407307	0.961286	0.87902	1.05125
		Weighted mode		-0.0477196	0.0666103	0.490136	0.953401	0.836712	1.08636
Selenium	AD	MR Egger	12	0.0625564	0.0513055	0.250712	1.06455	0.962711	1.17717
		Weighted median		0.00808609	0.02394	0.735541	1.00812	0.961908	1.05655
		Inverse variance weighted		0.00486647	0.0174738	0.780628	1.00488	0.971045	1.03989
		Simple mode		0.00685722	0.0351648	0.848946	1.00688	0.939821	1.07873
		Weighted mode		0.00885715	0.0310189	0.780535	1.0089	0.949386	1.07214
α-tocopherol	AD	MR Egger	10	-0.205172	0.347251	0.570935	0.814507	0.412391	1.60872
		Weighted median		-0.123962	0.208292	0.551753	0.883414	0.587304	1.32882
		Inverse variance weighted		0.0216937	0.144992	0.881064	1.02193	0.769134	1.35782
		Simple mode		-0.292415	0.371248	0.451143	0.746459	0.360573	1.54532
		Weighted mode		-0.297407	0.382511	0.456807	0.742742	0.350944	1.57195
γ-tocopherol	AD	MR Egger	13	0.314996	0.180131	0.108154	1.37025	0.962655	1.95044
		Weighted median		0.0573354	0.110816	0.604883	1.05901	0.852259	1.31592
		Inverse variance weighted		0.0228952	0.0914654	0.802344	1.02316	0.855237	1.22405
		Simple mode		0.289644	0.193556	0.160371	1.33595	0.914182	1.95231
		Weighted mode		0.110743	0.120469	0.376065	1.11711	0.882165	1.41462
Ascorbate	AD	MR Egger	14	-0.0022729	0.0635072	0.972039	0.99773	0.880957	1.12998
		Weighted median		0.0267804	0.0363641	0.461456	1.02714	0.956482	1.10302
		Inverse variance weighted		0.0484476	0.036003	0.178413	1.04964	0.978125	1.12639
		Simple mode		0.0144996	0.0741578	0.848006	1.01461	0.87735	1.17333
		Weighted mode		0.0362713	0.0326172	0.286267	1.03694	0.972721	1.10539
Retinol	AD	MR Egger	95	0.0140906	0.0114707	0.222399	1.01419	0.991643	1.03725
		Weighted median		-0.00540946	0.00738685	0.46398	0.994605	0.980309	1.00911
		Inverse variance weighted		0.00387288	0.00524169	0.459991	1.00388	0.99362	1.01425
		Simple mode		-0.00581275	0.017399	0.739059	0.994204	0.960871	1.02869
		Weighted mode		-0.00581275	0.0161132	0.7191	0.994204	0.963296	1.0261

## Sheet: ST5-MR of exposure and PD
Supplementary Table 5. Mendelian randomization analysis of exposure and PD.
Exposure	Outcome	method	nsnp	b	se	pval	or	or_lci95	or_uci95
Vitamin A	PD	MR Egger	21	-0.212834	0.427774	0.624517	0.80829	0.349493	1.86937
		Weighted median		-0.241014	0.261989	0.357606	0.785831	0.47024	1.31322
		Inverse variance weighted		-0.234415	0.182194	0.198226	0.791033	0.553488	1.13053
		Simple mode		-0.22781	0.48347	0.642599	0.796275	0.308692	2.05401
		Weighted mode		-0.162163	0.503484	0.750734	0.850303	0.316956	2.28112
Vitamin B6	PD	MR Egger	30	-0.28792	0.378617	0.453341	0.749822	0.357004	1.57486
		Weighted median		-0.13631	0.22021	0.535916	0.872572	0.566703	1.34353
		Inverse variance weighted		-0.087742	0.163049	0.590486	0.915997	0.665432	1.26091
		Simple mode		-0.0822115	0.377771	0.829247	0.921077	0.439269	1.93135
		Weighted mode		-0.0822115	0.375501	0.828232	0.921077	0.441228	1.92278
Vitamin C	PD	MR Egger	26	0.29285	0.396285	0.46708	1.34024	0.616394	2.91412
		Weighted median		-0.0083946	0.237025	0.971748	0.991641	0.623153	1.57802
		Inverse variance weighted		0.186748	0.17179	0.277006	1.20532	0.860742	1.68785
		Simple mode		-0.183743	0.508862	0.721069	0.83215	0.306937	2.25608
		Weighted mode		-0.212632	0.492961	0.669921	0.808454	0.307637	2.12458
Vitamin E	PD	MR Egger	33	-0.57641	0.432184	0.192014	0.561912	0.240872	1.31084
		Weighted median		-0.406539	0.210563	0.0535174	0.665951	0.440765	1.00618
		Inverse variance weighted		-0.353576	0.168406	0.0357685	0.702173	0.504771	0.976773
		Simple mode		-0.526702	0.403648	0.201248	0.590549	0.26771	1.30271
		Weighted mode		-0.581313	0.382411	0.138299	0.559164	0.264256	1.18319
Carotene	PD	MR Egger	28	0.46809	0.417328	0.27227	1.59694	0.704777	3.61847
		Weighted median		0.0699449	0.229875	0.76092	1.07245	0.683444	1.68287
		Inverse variance weighted		0.198409	0.165085	0.229419	1.21946	0.882357	1.68536
		Simple mode		-0.179354	0.482895	0.713228	0.83581	0.324384	2.15356
		Weighted mode		-0.256798	0.485561	0.601218	0.773525	0.298646	2.00351
β-carotene	PD	MR Egger	3	-0.261584	0.505842	0.696171	0.769832	0.285637	2.0748
		Weighted median		0.0846474	0.0794457	0.286661	1.08833	0.9314	1.27171
		Inverse variance weighted		0.0944529	0.0710901	0.183968	1.09906	0.956109	1.26338
		Simple mode		0.0856449	0.0978786	0.473843	1.08942	0.899247	1.31981
		Weighted mode		0.0760793	0.0958545	0.510582	1.07905	0.894227	1.30207
Lycopene	PD	MR Egger	5	0.0786616	0.0857191	0.426466	1.08184	0.914528	1.27976
		Weighted median		0.0359332	0.0592359	0.544108	1.03659	0.92296	1.1642
		Inverse variance weighted		0.0149399	0.0471787	0.751497	1.01505	0.925399	1.11339
		Simple mode		0.0416911	0.0796646	0.628395	1.04257	0.891855	1.21876
		Weighted mode		0.0489277	0.0646406	0.491235	1.05014	0.925179	1.19199
Zinc	PD	MR Egger	11	0.016715	0.125365	0.896865	1.01686	0.795328	1.30009
		Weighted median		0.104705	0.0572695	0.0675076	1.11038	0.992485	1.24229
		Inverse variance weighted		0.0741222	0.0401365	0.0647829	1.07694	0.995465	1.16508
		Simple mode		0.0686732	0.0983651	0.500997	1.07109	0.883272	1.29884
		Weighted mode		0.121349	0.0851667	0.184658	1.12902	0.955445	1.33412
Selenium	PD	MR Egger	14	-0.0937325	0.118029	0.442531	0.910526	0.722477	1.14752
		Weighted median		-0.0679563	0.054624	0.213473	0.934301	0.839441	1.03988
		Inverse variance weighted		-0.0704833	0.0393228	0.0730645	0.931943	0.862814	1.00661
		Simple mode		-0.100179	0.0937678	0.30479	0.904675	0.752794	1.0872
		Weighted mode		-0.0597593	0.0636136	0.364648	0.941991	0.831568	1.06708
α-tocopherol	PD	MR Egger	11	-1.24028	0.914569	0.208099	0.289303	0.0481788	1.7372
		Weighted median		-0.136716	0.496597	0.783081	0.872218	0.329543	2.30854
		Inverse variance weighted		-0.250229	0.37637	0.506148	0.778622	0.372352	1.62817
		Simple mode		0.00573457	0.920817	0.995154	1.00575	0.165453	6.11373
		Weighted mode		0.206097	0.775516	0.795827	1.22887	0.268766	5.61874
γ-tocopherol	PD	MR Egger	13	-0.0853499	0.400662	0.835206	0.918191	0.418681	2.01365
		Weighted median		0.167482	0.250095	0.503067	1.18232	0.724188	1.93029
		Inverse variance weighted		-0.0729428	0.17661	0.679594	0.929654	0.65764	1.31418
		Simple mode		0.199483	0.373294	0.602834	1.22077	0.587328	2.5374
		Weighted mode		0.189763	0.306089	0.546875	1.20896	0.663537	2.20273
Ascorbate	PD	MR Egger	14	-0.23139	0.128471	0.0968485	0.79343	0.616811	1.02062
		Weighted median		-0.127755	0.107516	0.234739	0.880069	0.712849	1.08652
		Inverse variance weighted		-0.166471	0.072461	0.0215965	0.846647	0.734552	0.975849
		Simple mode		-0.162493	0.153209	0.30818	0.850022	0.62953	1.14774
		Weighted mode		-0.136212	0.0972656	0.184804	0.872658	0.72119	1.05594
Retinol	PD	MR Egger	89	0.0740336	0.0423088	0.083672	1.07684	0.991148	1.16995
		Weighted median		0.0485584	0.0212635	0.0223923	1.04976	1.00691	1.09443
		Inverse variance weighted		0.0548629	0.0169522	0.00121075	1.0564	1.02187	1.09209
		Simple mode		0.0353889	0.055997	0.52904	1.03602	0.928333	1.1562
		Weighted mode		0.0415511	0.04961	0.40455	1.04243	0.945838	1.14888

## Sheet: ST6-MR of exposure and FTD-META
Supplementary Table 6. Mendelian randomization analysis of exposure and FTD-META.
Exposure	Outcome	method	nsnp	b	se	pval	or	or_lci95	or_uci95
Vitamin A	FTD-META	MR Egger	15	1.1473	1.33436	0.405468	3.14969	0.230375	43.0626
		Weighted median		0.429047	0.607458	0.480003	1.53579	0.466932	5.0514
		Inverse variance weighted		-0.221328	0.576292	0.700937	0.801454	0.259017	2.47987
		Simple mode		0.826646	1.11763	0.471738	2.28564	0.25566	20.434
		Weighted mode		0.856579	0.985882	0.399582	2.35509	0.341042	16.2632
Vitamin B6	FTD-META	MR Egger	15	1.58112	2.06529	0.457607	4.86041	0.0848528	278.406
		Weighted median		0.43504	0.567016	0.442936	1.54503	0.508489	4.6945
		Inverse variance weighted		0.411211	0.437548	0.347316	1.50864	0.639939	3.5566
		Simple mode		0.194325	0.972119	0.844435	1.21449	0.18068	8.16354
		Weighted mode		0.365519	1.04488	0.73168	1.44126	0.18592	11.1727
Vitamin C	FTD-META	MR Egger	16	-0.324038	1.30517	0.807528	0.723223	0.0560132	9.338
		Weighted median		0.378556	0.571332	0.507597	1.46017	0.476516	4.47437
		Inverse variance weighted		0.148293	0.41744	0.722407	1.15985	0.511765	2.62867
		Simple mode		0.738373	0.957151	0.452435	2.09253	0.320574	13.6589
		Weighted mode		0.776811	0.970829	0.436112	2.17453	0.324324	14.5798
Vitamin E	FTD-META	MR Egger	21	1.90711	1.14556	0.112362	6.73358	0.713053	63.5872
		Weighted median		0.0103931	0.527365	0.984277	1.01045	0.359427	2.84064
		Inverse variance weighted		0.150176	0.392964	0.70234	1.16204	0.537927	2.51026
		Simple mode		0.0257799	1.00564	0.979802	1.02612	0.142948	7.36568
		Weighted mode		-0.0437846	1.03977	0.966829	0.95716	0.124714	7.34607
Carotene	FTD-META	MR Egger	21	-1.25693	1.06055	0.250566	0.284527	0.0355928	2.2745
		Weighted median		-0.243087	0.528657	0.645646	0.784204	0.278245	2.21019
		Inverse variance weighted		-0.208236	0.392548	0.595785	0.812016	0.376202	1.7527
		Simple mode		-0.262839	0.997344	0.794831	0.768865	0.108866	5.43009
		Weighted mode		-0.373824	0.997671	0.71183	0.688098	0.0973679	4.86279
β-carotene	FTD-META	MR Egger	3	0.0626644	1.15506	0.965496	1.06467	0.110664	10.2429
		Weighted median		-0.0642851	0.188903	0.733625	0.937738	0.647565	1.35793
		Inverse variance weighted		-0.011487	0.164423	0.944303	0.988579	0.716228	1.36449
		Simple mode		-0.090365	0.234999	0.73762	0.913598	0.576395	1.44807
		Weighted mode		-0.105043	0.221618	0.682218	0.900286	0.583089	1.39004
Lycopene	FTD-META	MR Egger	3	-0.0245119	0.284319	0.945251	0.975786	0.558904	1.70362
		Weighted median		-0.214444	0.181979	0.238637	0.80699	0.56489	1.15285
		Inverse variance weighted		-0.172169	0.156944	0.272636	0.841837	0.61892	1.14504
		Simple mode		-0.284488	0.238288	0.354928	0.7524	0.471643	1.20028
		Weighted mode		-0.284488	0.237884	0.354288	0.7524	0.472017	1.19933
Zinc	FTD-META	MR Egger	11	-0.191914	0.339672	0.585881	0.825378	0.424149	1.60615
		Weighted median		0.225545	0.118981	0.0580085	1.25301	0.992371	1.58209
		Inverse variance weighted		0.115993	0.105412	0.271166	1.12299	0.91337	1.38071
		Simple mode		0.190577	0.17336	0.297392	1.20995	0.86139	1.69955
		Weighted mode		0.229458	0.144084	0.14235	1.25792	0.948431	1.66839
Selenium	FTD-META	MR Egger	12	0.134897	0.275105	0.634469	1.14442	0.667438	1.96227
		Weighted median		0.124622	0.124451	0.316646	1.13272	0.88754	1.44563
		Inverse variance weighted		0.0591693	0.0905535	0.513487	1.06095	0.888416	1.267
		Simple mode		0.142841	0.189922	0.467779	1.15355	0.795005	1.67379
		Weighted mode		0.142841	0.139539	0.327981	1.15355	0.87752	1.5164
α-tocopherol	FTD-META	MR Egger	8	4.69804	3.33508	0.208586	109.731	0.159021	75719.6
		Weighted median		3.14782	1.48835	0.0344322	23.2853	1.25943	430.518
		Inverse variance weighted		1.45294	1.44905	0.316013	4.27567	0.249774	73.1913
		Simple mode		3.74768	2.35116	0.154972	42.4225	0.422907	4255.47
		Weighted mode		3.69982	2.04816	0.113812	40.4402	0.730097	2239.99
γ-tocopherol	FTD-META	MR Egger	10	-0.508638	1.20919	0.685088	0.601314	0.0562101	6.43262
		Weighted median		0.180298	0.670749	0.788083	1.19757	0.321625	4.45919
		Inverse variance weighted		0.0446632	0.529198	0.93274	1.04568	0.370625	2.95025
		Simple mode		0.661535	1.09873	0.561973	1.93776	0.224929	16.6938
		Weighted mode		0.0410557	0.821341	0.961225	1.04191	0.208301	5.21158
Ascorbate	FTD-META	MR Egger	13	0.556215	0.473966	0.265366	1.74406	0.688831	4.4158
		Weighted median		-0.0448095	0.300184	0.881338	0.95618	0.530906	1.72211
		Inverse variance weighted		-0.0838696	0.197688	0.671381	0.919551	0.624167	1.35472
		Simple mode		-0.571005	0.483065	0.260081	0.564957	0.219191	1.45616
		Weighted mode		-0.0571734	0.352458	0.873837	0.94443	0.473317	1.88446
Retinol	FTD-META	MR Egger	46	0.00445419	0.137609	0.974325	1.00446	0.767007	1.31544
		Weighted median		-0.12268	0.046703	0.00861901	0.884547	0.807173	0.969338
		Inverse variance weighted		-0.0823639	0.0352929	0.0196104	0.920937	0.859385	0.986897
		Simple mode		-0.177387	0.104577	0.0967517	0.837456	0.682251	1.02797
		Weighted mode		-0.182751	0.0934888	0.0568374	0.832976	0.69351	1.00049

## Sheet: ST7-MR of exposure and FTD-BV
Supplementary Table 7. Mendelian randomization analysis of exposure and FTD-BV.
Exposure	Outcome	method	nsnp	b	se	pval	or	or_lci95	or_uci95
Vitamin A	FTD-BV	MR Egger	15	1.80889	1.47581	0.242057	6.10365	0.33834	110.11
		Weighted median		0.110629	0.738972	0.880996	1.11698	0.262434	4.75413
		Inverse variance weighted		0.0705811	0.653678	0.914015	1.07313	0.29801	3.86433
		Simple mode		0.50182	1.24341	0.692616	1.65172	0.144386	18.8951
		Weighted mode		0.534841	1.12449	0.641675	1.70718	0.188405	15.4691
Vitamin B6	FTD-BV	MR Egger	15	3.07941	2.52617	0.244502	21.7455	0.153832	3073.91
		Weighted median		0.933278	0.735208	0.204296	2.54283	0.601861	10.7433
		Inverse variance weighted		0.816752	0.534463	0.12647	2.26314	0.793902	6.45141
		Simple mode		0.9584	1.20923	0.441252	2.60752	0.243732	27.896
		Weighted mode		1.11008	1.35772	0.427278	3.0346	0.212026	43.4324
Vitamin C	FTD-BV	MR Egger	16	-1.23658	1.57792	0.446287	0.290376	0.0131767	6.39905
		Weighted median		-0.055357	0.677826	0.93491	0.946147	0.2506	3.5722
		Inverse variance weighted		0.268429	0.507818	0.597088	1.30791	0.483408	3.53868
		Simple mode		-0.631281	1.159	0.593983	0.53191	0.0548622	5.15707
		Weighted mode		-0.464325	1.21076	0.706731	0.628559	0.0585766	6.74479
Vitamin E	FTD-BV	MR Egger	21	2.02727	1.65409	0.235321	7.59336	0.296785	194.279
		Weighted median		0.0287799	0.675559	0.966019	1.0292	0.273811	3.86854
		Inverse variance weighted		-0.151539	0.559136	0.786373	0.859384	0.287238	2.57119
		Simple mode		0.139179	1.60431	0.931731	1.14933	0.0495252	26.6725
		Weighted mode		0.802173	1.36583	0.563565	2.23038	0.153376	32.4339
Carotene	FTD-BV	MR Egger	21	-0.945144	1.30396	0.477392	0.388623	0.0301699	5.00592
		Weighted median		-0.12887	0.659822	0.84515	0.879088	0.241202	3.20394
		Inverse variance weighted		-0.0629076	0.479297	0.895578	0.93903	0.367024	2.40251
		Simple mode		-0.561315	1.25401	0.659241	0.570459	0.0488417	6.66281
		Weighted mode		-0.649554	1.26233	0.612494	0.522279	0.0439936	6.20034
β-carotene	FTD-BV	MR Egger	3	-0.516662	1.42506	0.778575	0.596508	0.0365239	9.74217
		Weighted median		-0.110244	0.245608	0.653531	0.895616	0.553422	1.4494
		Inverse variance weighted		-0.159067	0.201492	0.429852	0.852939	0.574652	1.26599
		Simple mode		-0.0494939	0.298955	0.883728	0.951711	0.529699	1.70994
		Weighted mode		-0.0063079	0.304205	0.985339	0.993712	0.547414	1.80387
Lycopene	FTD-BV	MR Egger	3	0.0210261	0.346205	0.961383	1.02125	0.518127	2.01292
		Weighted median		-0.31254	0.227944	0.170336	0.731586	0.467989	1.14366
		Inverse variance weighted		-0.244415	0.191469	0.20177	0.783163	0.538109	1.13981
		Simple mode		-0.455714	0.317675	0.287869	0.633995	0.340154	1.18167
		Weighted mode		-0.451768	0.321903	0.295605	0.636502	0.33868	1.19621
Zinc	FTD-BV	MR Egger	11	-0.314278	0.404742	0.45738	0.730316	0.33036	1.61448
		Weighted median		0.139797	0.156343	0.371231	1.15004	0.846509	1.56241
		Inverse variance weighted		0.0681201	0.126634	0.590627	1.07049	0.835201	1.37207
		Simple mode		0.0581566	0.248662	0.819798	1.05988	0.651017	1.72553
		Weighted mode		0.143405	0.191226	0.470577	1.1542	0.793423	1.67902
Selenium	FTD-BV	MR Egger	12	-0.125129	0.3868	0.752982	0.882383	0.413434	1.88325
		Weighted median		0.0501284	0.156204	0.748274	1.05141	0.774117	1.42802
		Inverse variance weighted		0.0985189	0.122766	0.422268	1.10354	0.867532	1.40374
		Simple mode		0.147316	0.245829	0.561137	1.15872	0.71569	1.876
		Weighted mode		0.0694246	0.170834	0.692253	1.07189	0.766891	1.49819
α-tocopherol	FTD-BV	MR Egger	8	3.21046	2.981	0.322876	24.7906	0.0719133	8546.04
		Weighted median		2.90815	1.66037	0.0798579	18.3228	0.707394	474.597
		Inverse variance weighted		1.58187	1.22921	0.198127	4.86406	0.437196	54.1154
		Simple mode		3.07734	2.67412	0.287608	21.7007	0.114873	4099.47
		Weighted mode		3.20968	2.39442	0.221958	24.7712	0.226871	2704.67
γ-tocopherol	FTD-BV	MR Egger	10	-0.160534	1.29074	0.904088	0.851689	0.0678549	10.6901
		Weighted median		0.853432	0.818818	0.297285	2.34769	0.471681	11.6851
		Inverse variance weighted		0.405253	0.576157	0.481824	1.49968	0.484802	4.6391
		Simple mode		1.09935	1.31489	0.424754	3.00221	0.228129	39.5096
		Weighted mode		1.01503	0.993901	0.333798	2.75945	0.393365	19.3574
Ascorbate	FTD-BV	MR Egger	13	0.463102	0.578462	0.440326	1.589	0.511359	4.93764
		Weighted median		-0.312574	0.353356	0.376381	0.731562	0.365989	1.46229
		Inverse variance weighted		-0.219398	0.241316	0.363258	0.803002	0.500385	1.28863
		Simple mode		-0.755643	0.595348	0.228418	0.469708	0.146237	1.50869
		Weighted mode		-0.127688	0.415933	0.764112	0.880128	0.38949	1.98882
Retinol	FTD-BV	MR Egger	46	-0.163352	0.167733	0.335441	0.849292	0.611336	1.17987
		Weighted median		-0.0384728	0.0577193	0.50506	0.962258	0.85933	1.07751
		Inverse variance weighted		-0.00120449	0.0430397	0.977674	0.998796	0.917996	1.08671
		Simple mode		-0.0869343	0.125213	0.49107	0.916737	0.717235	1.17173
		Weighted mode		-0.118244	0.114078	0.305496	0.888479	0.710465	1.1111
